# Supplementary material for: Clinicopathological and molecular features of solid pseudopapillary neoplasms: a retrospective series including a small subset of aggressive cases
Source: Pathol Oncol Res. 2026 Mar 9;32:1612367. doi: 10.3389/pore.2026.1612367 (PMC13022977; doi:10.3389/pore.2026.1612367)
Supplement: Supplementary file 1 [file Table1.xlsx]

## Sheet: Sayfa1
Table S1.Reported gene-level molecular alterations and associated pathways in solid pseudopapillary neoplasms with aggressive clinical features based on published NGS studies
Gene	Genetic alteration	Frequency	Pathway	Refs
CTNNB1	Exon 3 missense (D32/S33/S37/T41/S45); occasional in-frame del	Common (>80%)	WNT/β-catenin	[8, 10, 29, 35]
KDM6A	Inactivating mutations; loss of expression	Rare (<10%)	Epigenetic (H3K27 demethylase)	[10]
BAP1	Truncating/missense; loss of expression	Rare (<10%)	Chromatin remodeling (deubiquitinase)	[10]
TET1	Inactivating variants	Rare (<10%)	DNA demethylation	[10]
TP53	Missense/indel	Rare (<10%)	p53 / DNA damage	[19, 29]
RB1	Nonsense/frameshift + LOH	Very rare (≤3 reported cases)	p16–RB cell cycle	[19]
LRP1B	Missense	Very rare (≤3 reported cases)	Endocytosis / tumor suppression	[29, 35]
ATM	Truncating/frameshift	Very rare (single case)	HR DNA repair	[29]
BRCA2	Frameshift	Very rare (single case)	HR DNA repair	[29]
PTEN	Truncations	Very rare (single case)	PI3K/AKT/mTOR	[29]
MSH2	Splice-site mutation	Very rare (single case)	MMR pathway	[29]
ATRX	Splice-site / LOF	Very rare (single case)	Chromatin/telomere	[29]
PIK3CA	E545K		PI3K pathway	[29]
ESR1	Activating mutation	Very rare (single case)	Hormone receptor	[29]
APC	I1307K, homozygous LOF (WGS-confirmed)	Very rare (≤3 reported cases)	WNT signaling	[29, 36]
KDR	Missense	Very rare (single case)	VEGFR signaling	[29]
CYLD	Truncating	Very rare (single case)	Deubiquitinase / NF-κB	[29]
SMO	Missense	Very rare (single case)	Hedgehog	[29]
XRCC3	Deletion	Very rare (single case)	HR DNA repair	[29]
ATRNL1	Missense	Very rare	Cell adhesion/signaling (putative)	[35]
MUC16	Missense	Very rare	Glycoprotein/mucin	[35]
NTRK1	Missense/fusion	Very rare (≤3 reported cases)	RTK/Trk	[8]
PTCH1	Missense	Very rare (≤3 reported cases)	Hedgehog	[8]
ERCC5	Missense	Very rare (≤3 reported cases)	NER DNA repair	[8]
EPHA7	Missense	Very rare (≤3 reported cases)	RTK/EPH	[8]
NOTCH2	Missense	Very rare (≤3 reported cases)	NOTCH signaling	[8]
FOXO3	Missense	Very rare (≤3 reported cases)	Transcription factor	[8]
WRN	Missense	Very rare (≤3 reported cases)	DNA helicase/repair	[8]
PTPRD	Missense	Very rare (≤3 reported cases)	Phosphatase/tumor suppressor	[8]
CDKN1B	Deletion (CNV)	Very rare (single case)	Cell cycle (p27)	[8]
CCND2	Deletion (CNV)	Very rare (single case)	Cell cycle	[8]
ETV6	Deletion (CNV)	Very rare (single case)	Transcription factor	[8]
TERT	Amplification (CNV)	Very rare (single case)	Telomerase activation	[8]
SDHA	Amplification (CNV)	Very rare (single case)	Mitochondrial metabolism	[8]
Detection methods: Multi-institutional targeted panels via AACR Project GENIE v15.1 [8]; Ion AmpliSeq Comprehensive Cancer Panel (409 genes) [10]; custom 145-gene Agilent SureSelect panel (Illumina NextSeq) [19]; FoundationOne / FoundationOne CDx (315–324 genes) [29]; whole-exome sequencing (Illumina HiSeq) [35]; Whole-genome + RNA-seq [36].
Abbreviations: CNV, copy number variation; del, deletion; HR, homologous recombination; LOF, loss of function; LOH, loss of heterozygosity; MMR, mismatch repair; MSI-H, microsatellite instability–high; NER, nucleotide excision repair; PARPi, PARP inhibitor; PI3K, phosphoinositide 3-kinase; RB, retinoblastoma; RTK, receptor tyrosine kinase; SPN, solid pseudopapillary neoplasm; Trk, tropomyosin rec…
Data summarized from: [8] Fleming et al., J Surg Oncol, 2024; [10] Amato et al., J Pathol, 2019; [19] Honda et al., Am J Surg Pathol, 2024; [29] Rodriguez-Matta et al., Acta Oncol, 2020; [35] Liu et al., Ann Surg, 2023; [36] Cheng et al., npj Precis Oncol, 2025.
Data from the present study are not included as a separate row in this table, as Table S1 summarizes alterations reported in previously published NGS studies. Results from our cohort (n = 5) are provided in Table 4 for reference.
Supplementary References
35
Liu Q, Dai M, Guo J, Wu H, Wang W, Chen G, et al. Long-term survival, quality of life, and molecular features of patients with solid pseudopapillary neoplasm. Ann Surg (2023) 278:1009–17. doi:10.1097/SLA.0000000000005842
36
Cheng PTM, Topham JT, Aldeheshi A, Taylor GA, Pleasance E, McConechy ML, et al. Whole-genome analysis of an aggressive metastatic pancreatic solid pseudopapillary neoplasm. NPJ Precis Oncol (2025) 9:59. doi:10.1038/s41698-025-00843-7
